# Supplementary material for: Comprehensive Genomic Profiling of Circulating Tumor DNA in Patients with Previously Treated Metastatic Colorectal Cancer: Analysis of a Real-World Healthcare Claims Database
Source: Curr Oncol. 2022 May 9;29(5):3433–48. doi: 10.3390/curroncol29050277 (PMC9139639; doi:10.3390/curroncol29050277)
Supplement: Supplementary file 1 [file curroncol-29-00277-s001.zip]

Archive with 1 entries (1 files):
- curroncol-1665546-supplementary.pdf
